# Supplementary material for: Dscam1 establishes the columnar units through lineage-dependent repulsion between sister neurons in the fly brain
Source: Nat Commun. 2020 Aug 13;11:4067. doi: 10.1038/s41467-020-17931-w (PMC7426427; doi:10.1038/s41467-020-17931-w)
Supplement: Supplementary file 4 — Source Data [file 41467_2020_17931_MOESM4_ESM.xlsx]

## Sheet: fig1
image	5ul	measure	distance			category	count
130331 l1	99	42.5	2.14646		0	0	11
130331 l1	99	46.1	2.32828		5	5	37
130331 l1	99	88.6	4.47475		10	10	43
130401 l2	65.33	76.24	5.83499		15	15	9
130401 l3	66	70	5.30303		20	20	2
130401 l4	36	37.3	5.18056		25	25	0
130401 l5	65.33	40	3.06138		30	30	2
130401 l6	66	84.1	6.37121		35	35	2
130403 l1	61.33	143.78	11.7218		40	40	3
130403 l2	52	28.39	2.72981		45	45	0
130403 l2	52	27.07	2.60288		50	50	0
130403 l2	52	32.51	3.12596		55	55	1
130403 l2	52	34.05	3.27404					distant	close
130403 l2	52	55.46	5.33269				110	62	48
130403 l2	52	60.9	5.85577
130403 l2	52	62.44	6.00385
130403 l2	52	59.58	5.72885
130403 l2	52	61.12	5.87692
130403 l2	52	66.56	6.4
130403 l6	44	343	38.9773
130405 l4	43	46.75	5.43605
130405 l4	43	17.33	2.01512
130405 l4	43	48.54	5.64419
130405 l4	43	31.64	3.67907
130405 l4	43	64.08	7.45116
130405 l4	43	95.29	11.0802
130405 l4	43	78.39	9.11512
130405 l4	43	65.87	7.6593
130405 l4	43	48.97	5.69419
130405 l4	43	80.18	9.32326
130405 l6	43.5	78.77	9.05402
130405 l7	44	20.52	2.33182
130405 l7	44	32.88	3.73636
130405 l7	44	44.55	5.0625
130405 l7	44	53.4	6.06818
130405 l7	44	65.07	7.39432
130405 l7	44	77.43	8.79886
130405 l8	45.33	27.74	3.05978
130405 l8	45.33	23.14	2.55239
130405 l8	45.33	20.76	2.28987
130405 l8	45.33	50.88	5.61218
130405 l8	45.33	48.5	5.34966
130405 l8	45.33	43.9	4.84227
130405 l9	44	42.19	4.79432
130405 l9	44	28.35	3.22159
130405 l9	44	87.58	9.95227
130405 l9	44	228.04	25.9136
130405 l9	44	70.54	8.01591
130405 l9	44	129.77	14.7466
130405 l9	44	270.23	30.708
130405 l9	44	115.93	13.1739
130405 l9	44	256.39	29.1352
130405 l9	44	315.62	35.8659
130408 l1	62	47.347	3.81831
130408 l1	62	71.678	5.78048
130408 l1	62	51.61	4.1621
130408 l1	62	28.674	2.31242
130408 l1	62	34.692	2.79774
130408 l1	62	123.288	9.94258
130408 l1	62	100.352	8.0929
130408 l1	62	106.37	8.57823
130408 l1	62	80.284	6.47452
130408 l1	62	86.302	6.95984
130408 l1	62	63.366	5.11016
130408 l3	62.67	30.41	2.4262
130408 l3	62.67	39.13	3.12191
130408 l3	62.67	69.54	5.54811
130408 l4	44.5	30.22	3.39551
130408 l4	44.5	60.17	6.76067
130408 l4	44.5	36.76	4.13034
130408 l4	44.5	90.39	10.1562
130408 l4	44.5	66.98	7.52584
130408 l4	44.5	96.93	10.891
130408 l12	65.5	58.88	4.49466
130410 l1	44	41.65	4.73295
130410 l1	44	56.3	6.39773
130410 l1	44	29.73	3.37841
130410 l1	44	97.95	11.1307
130410 l1	44	71.38	8.11136
130410 l1	44	86.03	9.77614
140410 l4	66.5	51.2	3.84962
140410 l6	47	60	6.38298
140410 l7	47	43.3	4.60638
140410 l7	47	65.83	7.00319
140410 l7	47	109.13	11.6096
140410 l9	47	25.67	2.73085
140417 l1	33	336.5	50.9848
140417 l3	44	21.93	2.49205
140417 l3	44	57	6.47727
140417 l3	44	78.93	8.96932
140417 l4	33.33	15.9	2.38524
140417 l4	33.33	96.92	14.5395
140417 l4	33.33	13	1.9502
140417 l4	33.33	112.82	16.9247
140417 l4	33.33	28.9	4.33543
140417 l4	33.33	109.92	16.4896
140614 l1	43	26.37	3.06628
140614 l1	43	284.66	33.1
140614 l1	43	311.03	36.1663
130401 l3			0
130401 l6			0
130405 l1			0
130405 l5			0
130405 l6			0
130408 l4			0
130408 l10			0
130408 l11			0
130408 l12			0
130410 l3			0
130410 l4			0

## Sheet: fig2e
Lsc	16.697		control PCR	125.242		Dpn	49.3333
	21			126.242			51.2121
	21.364			123.879			53.6667
	20.455			120.939			49.6061
	29.727			121.485			49.9091
	44.515			124.242			50.3333
	65.182			124.394			48.8485
	87.121			123.818			50.1818
	100.061			120.636			50.697
	105.273			122.394			50.4848
	108.182			126.909			50.9394
	108.273			128.303			49.4545
	99.152			126.515			49.4848
	78.333			129.758			50.3939
	55.212			123.212			48.1212
	49.97			117.939			46.2424
	55.182			124.667			44.697
	50.97			130.909			48.6364
	39.515			129.758			49.3333
	34.455			131.273			46.697
	35.455			130.97			46.7879
	33.636			125.212			46.9394
	39			125.818			46.6364
	48			124.848			49.7273
	51.939			125.061			47.6061
	54			129.455			48.9697
	56.939			129.879			48.303
	65.03			128.091			50.9697
	76.848			132.061			55.2727
	61.667			132.545			56.2121
	53.273			131.879			53.0303
	59.545			133.455			53.0909
	58.424			133.667			52.5152
	58.061			132.606			56.1515
	58.879			137.273			59.6061
	55.394			142.485			58.4848
	52.03			143.758			56.7273
	50.697			145.394			58.8788
	43.515			143.879			61.9091
	39.303			142.939			59.0606
	28.121			143.667			58.8182
	21.515			143.182			57.9394
	24.667			137.848			57.6061
	26.848			132.303			57.6061
	26.333			127.121			58.6667
	34.455			122.455			59.8485
	38.364			120.091			60.3939
	33.636			119.242			59.8485
	24.364			116.848			56.9394
	19.303			114.727			56.1818
	16.061			118.879			63.7576
	16.03			125.727			64.8485
	18.939			129.727			65.5758
	20.212			130			70.8788
	12.788			128.515			73.5455
	6.455			122.273			73.1212
	3.212			112.182			67.697
	0.152			103.879			63.7273
	0			102.788			69.1212
	0.121			102.333			71.9394
	0			99.303			77.2121
	0.03			93.697			81.2424
	0.182			87.636			74.3636
	0.939			83.03			68.5152
	2.879			81.242			66.7273
	4.333			76.879			66.7273
	3.061			74.485			66.8485
	4.515			73.061			64.6061
	9.303			71.091			61.8485
	4.212			66.788			59.7879
	0.242			63.455			62.0909
	0.03			61.879			61
	0.485			59.182			60.4545
	1.788			58.03			64.6667
	0.758			58.455			61.3939
	1.788			59.424			58.6364
	0.727			58.727			63.0303
	1.03			55.788			66.9697
	0.667			53.545			66.8182
	0.242			54.242			61.7273
	1.364			54.667			64.2121
	1.758			51.879			67.2424
	0.182			51.152			67.7879
	0			47.97			63.8788
	0			45.303			59.2121
	0			44.909			57.2727
	0.061			43.485			56.8485
	0.667			42.182			56.3636
	0.758			42.273			51.7273
	0.061			40.818			52.0606
	0.091			40.818			55.1212
	0.242			43.121			55.1818
	0.242			44.788			49.7879
	0			44.606			51.2424
	0			44.848			59.7879
	0			45.758			58.3333
	0			46.03			55.8182
	0			47.485			62.3939
	0			49.758			62.0303
	0			48.394			62.2424
	0			42.879			59.8788
	0			37.818			50.9697
	0			35.758			48.3333
	0.152			34			44.5455
	0.182			31.667			42.5758
	0.03			29.061			43.5152
	0			28.97			43.3939
	0			27.545			38.7576
	0			25.667			36.5455
	0			24.97			35.9697
	0			24.485			37.3636
	0			25.667			42.7879
	0.03			26.273			45.8485
	0.333			26.303			47.1212
	0.182			26.455			47.2121
	0			27.848			40.3939
	0.121			27.636			42.1212
	0.455			26.636			41.0606
	0.03			25.333			37.9091
	0.848			23.485			38.5152
	1.03			23.636			42.6364
	0.212			25.212			44.9091
	0			25			45.2121
	0			24.242			43.9697
	0			22.697			42
	0			20.545			39.6667
	0			18.697			37.1515
	0			18.091			35.4848
	0			17.727			32.7576
	0			16.303			34.1515
	0			16.242			36.2727
	0			15.788			37.2121
	0.03			14.273			39.2727
	0.273			13.303			38.7273
	0.091			12.606			38.2121
	0.485			12.879			39.7879
	0.212			12.909			37.7879
	0			12.303			35.4848
	0			11.485			35.697
	0			10.333			35.1212
	0			11			33.4242
	0			10.97			33.7576
	0			11.636			35.6667
	0			12.455			32.0909
	0			12.727			32.3939
	0			12.121			34.697
	0.152			11.818			36.2727
	0.303			11.455			38.2727
	0.091			11.424			37.0303
	0			11.303			35.9394
	0			10.636			34.6667
	0			9.939			32.6364
	0			9.545			31.0606
	0			9.848			31.8485
	0			10.97			34.2727
	0			11.303			33.8485
	0			11.758			27.9091
	0			11.939			25
	0			11.242			22.8182
	0			10.788			22
	0			8.909			17.0909
	0			6.303			17.0303
	0			5.424			15.0606
	0			5.939			13.697
	0			5.455			12.2424
	0			5.485			10.4848
	0			5.667			11.5758

## Sheet: fig2i
Dpn (control)	72.444	60.444		Dpn (intron)	27.556	control PCR	81	intron PCR	205.556
	95.444	83.444			51.778		96.667		201.778
	107.111	95.111			84.111		114.889		174.111
	106.444	94.444			101.444		117.556		152.333
	135.556	123.556			102.667		130		133.889
	146.111	134.111			112.778		139.667		152.444
	139.444	127.444			136		154.556		181.778
	121.111	109.111			145.889		173.222		192.333
	141.111	129.111			131.667		187.556		187.333
	147.667	135.667			103.778		207.444		165.333
	111.444	99.444			70.667		203.333		161.778
	108.333	96.333			55.222		210.444		166.111
	96.333	84.333			44.889		219		165.111
	103.111	91.111			36.889		220.444		160.444
	108	96			35.444		199.222		155.778
	119.556	107.556			33		156.222		150
	102.222	90.222			36.778		107.111		157.333
	90.222	78.222			30.778		91.444		138.889
	86.556	74.556			23.667		97.556		107.556
	47.444	35.444			28.333		106.444		82.444
	33.111	21.111			28.333		100.889		75.222
	19.444	7.444			29.889		103.444		62.667
	25.111	13.111			24.889		105.222		50.222
	21.222	9.222			25.333		99.556		50.667
	20.556	8.556			28.889		89.556		43.667
	20.333	8.333			30.111		80.889		35.444
	19.778	7.778			25.667		70.778		29.222
	18.667	6.667			24.667		76.444		27.667
	17.222	5.222			24.444		75.444		24.778
	20.111	8.111			25.667		70.444		23.889
	20.778	8.778			25.667		67.222		24.556
	17.667	5.667			24.333		65.111		21.556
	16.444	4.444			27.333		66		18.444
	19.778	7.778			27.889		64.222		21.556
	22.111	10.111			24.111		69.778		23.111
	18.222	6.222			26.444		72.889		21.556
	19.667	7.667			31.667		65.333		18.889
	21.111	9.111			34.889		64.333		16.333
	20	8			33.778		60.556		14.444
	16.444	4.444			32		55.556		11.778
	15.556	3.556			22.889		58.667		11.556
	21.667	9.667			22.556		56.444		10.778
	23	11			21.889		49.222		10.778
	22	10			19.111		50.444		10.333
	24.222	12.222			21.556		49.222		10.444
	21.889	9.889			22.556		44.556		10.444
	23.556	11.556			24.556		43.111		10.667
	24.222	12.222			24.889		41.778		9.111
	21	9			23.556		42.556		9.222
	23.778	11.778			28.556		42.556		8.667
	22	10			28.444		44.667		9.778
	17.667	5.667			24.222		48.556		10.444
	17	5			26.111		55.222		10.556
	24.889	12.889			22.222		44.667		8.889
	21.556	9.556			19.111		41.778		10.111
	16.333	4.333			18.556		36.444		10.778
	17.333	5.333			20.222		37.111		9.778
	19.778	7.778			19.111		34.444		9.333
	23.111	11.111			20		31.667		10.333
	21.444	9.444			22.222		32.111		8.556
	18.778	6.778			17		32.889		9.222
	18.556	6.556			16.778		30.444		9
	17	5			20		30.667		8.444
	17.778	5.778			20		27.556		7.889
	15.889	3.889			17.778		27.111		7.778
	18.111	6.111			19.778		29.333		8.556
	17.667	5.667			18.556		27.222		9.111
	21.111	9.111			16.333		26.556		9.333
	15.667	3.667			18		25.111		9
	14.667	2.667			17.556		24.333		9.333
	19	7			22		29.889		8.556
	17.111	5.111			24.778		29.556		8.444
	13.333	1.333			23.556		27.222		7.444
	14.667	2.667			26.222		30.556		7.333
	19.556	7.556			25		26.556		9
	15.111	3.111			25.889		26.667		8.778
	15	3			21.333		28.222		6.889
	16.444	4.444			16.778		28.667		6.778
	15.333	3.333			19.556		33.111		8.556
	15.444	3.444			22.111		30		7.333
	18.556	6.556			27		26.667		7.667
	17.667	5.667			27.222		26.778		9.111
	18.111	6.111			25.333		26.444		7.778
	17.333	5.333			23.444		28.333		6.556
	19.222	7.222			18.333		27.333		7.778
	22.556	10.556			16.111		24.889		9.444
	21.667	9.667			21.556		22.222		9.111
	17.111	5.111			21.667		21.556		8
	21.667	9.667			20.667		19.889		9.111
	25.667	13.667			22.222		19.889		8.778
	19.778	7.778			22.222		23		7.333
	16.333	4.333			20.667		21.111		8.778
	12.778	0.778			21.556		26		8.444
	19.111	7.111			23.333		28.111		8
	20.333	8.333			24.111		23.556		7.333
	18.778	6.778			24.889		21.889		7.444
	17	5			23.444		23.667		8
	14.333	2.333			23.889		21.222		8.111
	19.333	7.333			25.556		16.333		7.222
	19.889	7.889			21.333		19.222		6.778
	15.111	3.111			19.889		20.444		7.667
	14.444	2.444			20.778		19.333		7.667
	18	6			21.444		18.889		7
	15.889	3.889			20.778		19.556		6.667
	16.222	4.222			23.111		22.556		7
	12.667	0.667			22.667		23		7.667
	14.222	2.222			22.778		22.333		6.889

## Sheet: fig2k
Dpn (positive area)	29.4375		9.1 positive area	46.438		Dpn negtive area	26.0625		9.1negtivearea	12.4375
	34.75			58.25			24.25			13.9375
	43.6875			69.938			30.8125			13.8125
	51.3125			79.375			44			15.875
	58.75			91.062			49.875			17.3125
	72.5625			99.812			58.1875			18.125
	73.9375			105.25			72.5625			19.4375
	80.3125			111.625			80.25			19.8125
	81.125			108.938			77.75			20.9375
	74.75			112.312			72.3125			20.875
	66.75			114.625			71.5625			21.5625
	69.1875			117.25			62.25			20.5
	74.8125			122.688			60.8125			18.8125
	65.8125			128.062			61			17.9375
	53.75			126.562			61.6875			18
	47			112.125			52.125			18.75
	44			107.125			44.125			19.25
	38.125			109.375			38.5			18.1875
	32.75			100.938			38.1875			16.0625
	36.0625			94.062			36.8125			15.25
	35.125			87.25			31.625			13.375
	34.5			83.875			27.625			12.75
	35.75			82.812			21.5625			11.6875
	35.5625			84.062			22.1875			11.875
	38			87.438			24.375			11
	40.75			86.438			21.4375			11.75
	42			83.812			23.375			10.5
	43.8125			85.5			25.8125			10.6875
	38.875			84.75			27			10
	37.9375			81.938			19			9.75
	40.9375			75.812			24.1875			9.6875
	37.1875			69.75			23.6875			9
	34.4375			60.875			26.9375			7.6875
	34.6875			54.062			28.8125			7.8125
	38.25			49.062			26.6875			8
	33.4375			42.875			22.625			7.0625
	30.625			40.375			25.5			6.75
	33.25			40.312			23.125			6.625
	34.5625			37.875			22.6875			6.875
	32.625			34.938			26.75			7.3125
	31.1875			34.812			21.5			6.5625
	33.9375			35.438			21.25			6
	35.375			34.875			23.8125			6.375
	32.625			33.625			21.8125			5.6875
	31.875			33.562			23.625			6.6875
	32.75			31.25			20.9375			7.125
	34.125			28.625			20.375			5.625
	31.5			26.75			19			5.8125
	33.25			24.625			18.9375			5
	38.5			20.75			19.75			5.125
	38.5			20.125			19.125			5.375
	34.5625			19			19.6875			4.625
	32.375			18.688			18.9375			4.8125
	30.0625			18.812			16.8125			4.75
	24.3125			17.688			17.25			4.8125
	20.1875			17.938			17.4375			5.0625
	22			17			17.8125			4.0625
	23.0625			14.062			20.75			4.3125
	20.625			13.188			20.25			4.3125
	20.125			12.438			16.375			4.625
	21			12.375			18.625			3.6875
	21.5			12.312			20.0625			4.25
	20.75			11.5			19.3125			4.0625
	16.625			10.625			19.375			4.3125
	21.5			10.125			18.6875			3.75
	23.9375			8.312			18.0625			3.125
	21.4375			7.375			18.4375			3.6875
	22			7.25			17.375			3.9375
	20.6875			7.438			17.6875			3.625
	21.25			6.312			16.6875			3.5625
	21.625			6.438			15.4375			3.75
	21			6			15.75			3.5
	20.875			5.75			18.625			3.4375
	20.9375			5.938			18.3125			3.125
	21.5625			6.062			20.0625			3.3125
	21.1875			6.5			18.875			3.375
	19.5625			6.438			18.0625			3.3125
	18.1875			5.875			17.25			3.125
	18			5.188			16.875			3.3125
	17.4375			4.875			23.75			3.5
	19.1875			5.125			24.0625			3.3125
	20.8125			5.312			16.3125			3.125
	18.8125			4.188			15.5625			2.9375
	14.75			3.812			17.5			3.125
	20.875			4.125			17.875			3.8125
	22.625			4.375			21.8125			3.25
	18.125			4.25			20.9375			3.1875
	18.625			3.938			16.625			2.6875
	20.6875			3.938			18.0625			3.375
	17.125			3.75			15.75			3.625
	16.1875			3.25			16.625			3.3125
	16.5625			3.875			18.3125			3.1875
	19			3.938			20.875			3.4375
	16.6875			4			16.875			3.1875
	13.625			4.062			15.5625			3.125
	17.4375			3.688			15.4375			2.5625
	16.75			4			17.125			3.0625
	16.375			3.625			16.3125			2.875
	16.6875			3.062			14.1875			2.5625
	18.0625			3.188			20.125			3.125
	20.375			3.375			19.75			3.125
	17.375			3.25			17			2.75
	15.875			3.125			17.8125			3.3125
	16.9375			3.125			15.75			3.3125
	15.5			3.062			15.8125			3.0625
	13.75			3.062			19.625			3
	14.875			2.75			15.25			2.625
	16			2.188			17.1875			1.8125
	15.9375			2.625			20.6875			2.625
	14.1875			2.938			22.1875			3.3125
	13.6875			2.5			15.75			3
	15.9375			2.438			14.75			2.5625
	18.4375			2.625			18.1875			3
	17.25			2.688			16.6875			2.5
	18.125			2.375			14.6875			2.75
	17.25			2.625			16.5625			2.875
	15			2.75			15.875			2.8125
	16.1875			2.75			16.9375			3
	18.9375			2.688			22			2.625
	19.1875			2.562			21.5625			2.875
	16.5625			2.625			18.25			3.25
	17.6875			2.75			17.0625			2.75
	17.1875			3.188			19.1875			2.6875
	15.0625			2.875			18.5			2.9375
	15.8125			2.438			19.875			2.3125
	14.4375			2.188			18.0625			3.5625
	15.1875			2.188			17.4375			3.1875
	15.5625			2.125			18.6875			2.8125
	14.8125			2.25			13.5			3.1875
	15.1875			3.125			16.75			2.8125
	16.0625			2.875			17.875			2.125
	14.6875			2.625			17.9375			2.375
	16.125			2.688			19.125			3.125
	17.8125			2.438			18			2.5625
	19.1875			2.375			16.75			2.625
	16.375			2.688			18.625			3.375
	16			2.812			20.4375			3.125

## Sheet: fig3
Dscam1 protein	38.8571	Lsc	10.3929		e									Dscam1 protein	70.471		Dpn	27.9412		f
	41.3571		12.8571												51.765			22.4706
	41.1071		11.9643												44.471			26.4706
	37.7143		15.5357												47.706			26.7647
	37.1429		24.4643												51.059			27.5882
	34.6786		29.1429												53			31.8824
	38.1071		30.2143												55.471			39.2941
	38.8571		30.25												53.529			47.5882
	36.3214		31												51.471			57.0588
	35.5714		28.4643												50.824			63.6471
	46.8214		28												47.353			68.0588
	60.3929		28.7143												46.176			68.2941
	62.5714		26.0357												49.706			65.8235
	61.0714		35.2857												49.941			61.6471
	55.2143		47.7143												53.118			59.1176
	55.6786		57.1071												54.176			53.4706
	58.75		60												53.471			39.9412
	50.2857		50.8214												52.412			30.7059
	50.5714		45.9643												49.176			22.9412
	52		38.1786												45.529			21.4706
	47.7143		28.3929												49.706			24.1765
	47.0357		23.0714												55.176			28.8235
	47.6071		20.3571												60.941			27.1176
	42.7143		22.2857												61.706			23.3529
	43.2143		26.5												54.824			24.0588
	49.8214		33.6071												48.824			21.0588
	50.5357		39.0714												52.706			16.2353
	48		44.8929												54.706			15.7647
	44.3214		48.3929												47.059			10.9412
	47.9643		44.9643												46.412			8
	51.3214		42												48.824			7.5882
	59.2857		31.8929												50.059			7.4118
	71.1071		27.5714												48.588			6.8824
	69.9286		24.5357												47.118			7.5882
	67.8214		22.5357												51.353			6.3529
	68.5714		21.8214												50.059			4.2353
	65.4286		18.9286												51.235			3.5294
	68.7143		15.1786												46.412			5.0588
	73.3214		16.75												41.588			5
	79		14.9286												50.412			3.2941
	78.6786		16.0357												51.941			3.8235
	71.6071		14.7143												48.118			3.7647
	63.6429		16.2143												43.412			2.3529
	58.1071		15.4286												47.176			3.5882
	54.9286		13.6786												50.588			4.3529
	53.7143		10.8571												47.588			2.8235
	47.0357		8.6071												44.882			2.6471
	48.6429		9.1786												47.529			3.5294
	44.7143		11.25												49.176			2.8235
	42.5		12.9643												50.235			4.6471
	51.0714		12.3214												56.294			4.1176
	58.9643		8.9643												56.882			2.8235
	54.6071		8.5714												49.824			2.1176
	49.6786		10.0357												53.412			0.5882
	45.6429		8.8214												57			1.1765
	46.1786		10.5357												58.118			1.5294
	52.8929		10.6071												54.941			2.6471
	46.7143		8.25												56.176			3.3529
	45		10.6786												53.941			3.5294
	41.5714		9.3214												51.588			5.7647
	43.1071		9.5												59.294			2.5294
	43.7143		8.6071												62.647			4.3529
	47.3571		8.3929												63.412			4.7059
	45.5357		10.6071												60.118			3.6471
	46.1786		12.25												58.471			3.3529
	50.8571		12.5357												61.235			2.4118
	51.0714		12.0714												54.235			0.9412
	54.3214		14.0714												52.824			0.7059
	55.9286		13.0357												61.353			1.7647
	50.8214		11.4643												63.118			2.3529
	41.8214		11.6786												57.588			1.7647
	44		9.7857												61.294			1.6471
	41.5		11.3214												68.941			3.8235
	38.5357		12.1786												72.765			2.1765
	44.3571		9.2143												79.882			1.4118
	47.1786		7.5												89.412			0.7647
	45.9286		8.25												91.941			0.9412
	40.0357		7.9286												85.294			1.8824
	42.3214		8.1429												74			2.3529
	42.3571		7.0357												69.059			1.4118
	43.25		8.5714												72.235			0.9412
	42.1786		10.2857												74.647			1.2941
	43		8.3571												75			1.4118
	40.6429		5.6071												76.235			0.5882
	36.5		4.3929												75.176			0.7059
	32.8214		3.6429												73.294			1.1176
	33.8214		4.9286												70			0.1176
	34.0357		6.9286												72.059			0.5882
	33.9643		6.0357												78.235			2.2941
	35.8571		6.5												82.941			2.7647
	36.7857		5.9286												82.412			2.0588
	32.6786		7.0714												68.647			1
	33.1071		6.3929												71.059			0.4118
	35.2857		4.7857												93.235			0.4706
	35.1786		5.9286												108.765			0.8824
	37.1429		6.6786												100.706			1.0588
	38.9643		6.5												85.529			1.1765
	37.4286		4.75												81.824			1.4706
	40.5		3.8571												73.882			1.8824
	38.3214		4.8571												71.294			2.8235
	38.6071		4.3571												67.412			3
	37.3214		2.75												70.529			1.5294
	38.75		2.8214												74.294			1.6471
	42.7143		4												71.353			2.2353
	38.1429		3.4643												69.882			1.1176
	36.75		2.6071												79.706			1.0588
	40.3214		3.7143												83.235			1.1765
	39.8929		4.0357												78.588			1.8235
	39.2143		4.8214												74			1.2353
	43.6786		5.2857												75			2.2353
	46.2143		5.1786												76.412			2.1176
	46.4286		4.5												70.882			0.7647
	42.5		4.4286												74.059			0.8235
	42.8929		3.3214												63.941			2.6471
	45.6429		2.8929												73.294			2.2941
	48.6429		3.7857												78.529			1.4118
	46.5357		2.8214												75			0
	45.0714		1.8571												78.176			0.6471
	42.5714		2.0357												87.882			2.0588
	38.1429		3.9643												92.353			5.7647
	41.6786		3.3214												93.412			4.8235
	39.3214		2.9286												99.471			1.3529
															101.824			0.7059
															92			0.7059
															97.529			0.7059
															75.647			0.7059
															78.059			1.7647
															87.588			3.1176
															81.588			2.2941
															67.176			0.7059
															69.706			0.1765
															76.471			0
															71.412			0
															76.529			0
															80.647			0.2941
															76.765			0.8824
															72.294			1.2941
															76.529			0.2941
															79.294			0.7647
															87.588			0.4118
															84.882			0
															78.294			0
															76.647			0.9412
															78.765			0.9412
															75.706			0.1176
															82.176			0.6471
															88.529			0.4118
															82.941			0.7059
															74.118			1.0588
															81.118			0.6471
															87.059			0.6471
															92.118			0.4706
															90.765			1
															95.647			1.8235
															101.706			0.8235
															100.706			0.5882
															99.353			0.2353
															102			1.4706
															107.824			1.3529
															109.235			1.5882
															113.471			1.9412
															130.235			0.4706
															130.647			0.8235
															117.176			0.4118
															108			0.7059
															106.235			0.5294
															108.059			1.3529
															109.647			1.6471
															111.294			0.4118
															128.706			1.4118
															137.059			0.8824
															144.176			0.5294
															171.353			1.2941
															178.765			1
															178.647			1.8235
															183.353			3.8235
															199.412			2.2941
															212.824			1.1765
															89.438			3.4375
															94			3.5
															101.75			3.1875
															102.5			3.3125
															104.125			3.375
															116.938			4.75
															118.375			7.1875
															122.562			5.25
															124.812			7.125

## Sheet: fig4f
	GFP					Dscam1
	49.3				27	7
	49.35				30.25	10.25
	47				30.05	10.05
	46.45				30.5	10.5
	49.35				36.6	16.6
	48.05				51.55	31.55
	47.4				50.4	30.4
	48				50.1	30.1
	47.3				32.8	12.8
	48.25				32.75	12.75
	46.7				34.55	14.55
	46.35				33.9	13.9
	46.2				37.4	17.4
	45.55				49.1	29.1
	45.65				41.7	21.7
	43.55				32.1	12.1
	41				23.25	3.25
	43.05				24.15	4.15
	42.4				44.75	24.75
	40.15				39	19
	36.85				37.1	17.1
	38.15				52.15	32.15
	39.7				56.6	36.6
	37.75				51.65	31.65
	36.2				50.4	30.4
	33.3				50.95	30.95
	29.55				54.3	34.3
	25.7				48.25	28.25
	24.8				44.1	24.1
	23.55				51.4	31.4
	19.95				58.95	38.95
	15.5				55.95	35.95
	10.15				42.7	22.7
	7.4				25.35	5.35
	5.4				24.25	4.25
	4.6				27.05	7.05
	4.95				25.95	5.95
	4.9				31.25	11.25
	4.65				36.5	16.5
	6.65				29	9
	5.15				26.35	6.35
	3.95				26.4	6.4
	4.85				28.8	8.8
	4.7				26	6
	4.15				28.85	8.85
	4.9				31	11
	4.1				27.3	7.3
	3.4				26.25	6.25
	4				25.95	5.95
	3.95				26.05	6.05
	4.5				25	5
	4.7				26.05	6.05
	3.6				25.15	5.15
	4.15				23	3
	5.1				23.65	3.65
	4.75				27.55	7.55
	4				24.25	4.25
	4.05				25.65	5.65
	4.85				28.45	8.45
	4.45				27.6	7.6
	4.2				29.1	9.1
	4.5				25.45	5.45
	4.8				29.45	9.45
	5.7				30.35	10.35
	5.55				27.3	7.3
	4.15				24.6	4.6
	3.85				23	3
	3.75				23	3
	3.45				23	3
	4.2				23	3
	4.95				23.05	3.05
	5.8				23	3
	7.35				23	3
	9.8				23	3
	14.7				23.05	3.05
	19.4				23.95	3.95
	22.45				26.7	6.7
	25.7				26.45	6.45
	30.4				23.5	3.5
	31.45				25	5
	30.6				28.3	8.3
	29.5				36.55	16.55
	30.65				34.75	14.75
	32.1				39	19
	32.35				33.05	13.05
	32.25				33.9	13.9
	31.5				39.3	19.3
	29.4				33.5	13.5
	27.8				35.6	15.6
	27.15				38.1	18.1
	27.8				32.9	12.9
	30.8				32.55	12.55
	31.65				40.45	20.45
	32.95				40.8	20.8
	35.35				43.9	23.9
	38.25				61.85	41.85
	39.95				60.05	40.05
	42.65				52.25	32.25
	46.35				38.9	18.9
	47.9				41	21
	48.4				40.25	20.25
	49.05				29	9
	49.1				27.45	7.45
	49.7				29.15	9.15
	51.85				29.8	9.8
	49.2				27.65	7.65
	46.55				26.75	6.75
	47.25				30.1	10.1
	50.3				28.8	8.8
	49.45				27.15	7.15
	49.85				23.05	3.05
	51.75				24.9	4.9
	52.7				33.05	13.05
	54.65				31.4	11.4
	58.2				32	12
	57.75				29.9	9.9
	53.8				30.75	10.75
	53.65				29.95	9.95
	54.15				28.3	8.3
	53.95				27.7	7.7
	53.55				27.65	7.65
	52.5				32.55	12.55
	51.7				37.85	17.85
	52.65				42.95	22.95
	55.75				42.6	22.6

## Sheet: fig4g
	GFP (negative)		Dscam1		GFP (positive)		Dscam1
	18.7222		34.6667		65.2222		29.056
	19.0556		32.7778		67.0556		29.5
	21.1111		33		63.5556		35.667
	22.1667		32.2222		68.1667		36.167
	21.4444		46.5		68.4444		30.389
	21.3889		57.2778		68.3333		26
	19.6667		55.0556		66.6111		40.556
	19.1667		44.2222		67.8333		40.167
	16		23.8889		66.8889		34.889
	14.5		20.3889		68.7778		43.833
	15.8889		23.3333		69.0556		45.056
	15		26.7778		70.7222		49.889
	16.3889		24.0556		70.8333		52.944
	15.6111		17.7778		72.3333		28.5
	15.2778		16.5556		70.0556		31.833
	14.7222		22.8333		68.4444		28.944
	14.8889		24.5		66.8889		30.111
	15		25.0556		66.1111		32.111
	13.2222		20.6111		69.8333		48.333
	15.1111		17.8333		66.7222		55.222
	14.2222		17.3333		68.5556		45.111
	11.5556		18.6667		66.5556		30.444
	12		29.9444		64.8333		27.389
	13.3889		28.9444		68.3333		35.389
	12.8889		18.4444		68.1667		45.333
	14.3889		18.4444		66.7222		39.222
	16		23.3333		66.5556		29.556
	14		26.7222		65.1667		24.333
	13.9444		22.6667		64.6111		33.056
	13.3889		23.3333		65.1667		38.444
	14		25.5556		71.1111		35.389
	16.6111		29.6111		70.2222		47.167
	14.6667		26.6667		67.3333		45.722
	12.7778		25.6111		63.3889		50.611
	14.9444		26.3889		68.5		37.167
	15		24.7222		73.2222		27.556
	12.7778		16.2222		72.6667		36.333
	12.3889		19.1667		69.5556		63.833
	15.2222		27.7778		67.0556		58.889
	14.0556		35.2222		67.9444		48.333
	13.7778		33.2778		70.1111		40.722
	15.2778		28.5		68.8889		46.833
	15.3889		34		65.2778		54.722
	13.4444		31.6111		69.9444		54.833
	14.1667		28.8333		74.0556		67.389
	12.5556		27.3889		72.2778		57.5
	12.0556		30.1667		73.2778		67.389
	14		31.5		76.6111		72.778
	12.8333		29.7222		75.2778		81
	14.3333		23.9444		77.7222		112.833
	13.6667		28.0556		76.8889		124.444
	13.5		22.3333		77.1667		87.611
	12.7222		19		74.2778		70.5
	13		17.1667		75.4444		69
	14.5556		23.1111		73.8333		87.889
	16		26.6111		74.8889		97.167
	15.7778		32.4444		76.2222		107.778
	17.1667		29.7222		75		83.5
	15.7222		35.1667		76.3889		64.722
	15.6111		40.7778		76.7778		64.222
	15.9444		28.6111		76.1111		87.667
	13.8333		24.3333		77.3333		95.444
	14.7222		23.8333		77.3889		86.278
	17		26.6667		82.7778		87.944
	15.2778		28.6667		80.8889		71.778
	15.3889		29.2778		80.5556		90.222
	14.2778		30.5556		79.5556		96.111
	14.1667		33.8889		78.9444		89.278
	14.7778		35.2222		79.4444		107.167
	13.5		25.7222		78.1667		120.5
	13.3333		23.8889		75.6111		114.778
	15.7222		31.1667		76.9444		111.111
	16.1667		26.6667		77		120.111
	14.5556		26.5		76.8333		120.444
	14.7222		23.9444		75.3333		111.667
	15.5		24.8889		75		116.667
	15.5		27.5		72.0556		98.278
	15.3889		31.2222		71.9444		99.722
	17		30.0556		75.8333		122.778
	16.2222		27.7778		73.3889		99.278
	15.8333		29.9444		73.8889		100.556
	13.5		28		80.9444		108.444
	13.7778		27.3889		82.0556		112.556
	14.9444		25.7222		76.2778		109.278
	14.8333		23		77.5		115.778
	16.2778		22.9444		78.7778		110.556
	14.7778		29.3333		82.5		82.056
	16.7222		30.1667		84.6111		58.167
	16.7222		31.9444		80.4444		60.944
	17.0556		41.7778		79.1111		55.389
	17.6111		37.4444		79.4444		46.778
	16.1111		49.8333		84.3333		43
	16.1111		44.3889		85.0556		50.111

## Sheet: fig4h
			GFP		Dscam1		Ncad
			1.8929	42.75	22.75	55.7143	35.7143
			1.9286	37.1071	17.1071	55.9643	35.9643
			2.0714	34.8214	14.8214	55.1786	35.1786
			2.1429	35.3571	15.3571	53.5	33.5
			2.5357	39.4286	19.4286	57.0714	37.0714
			2.6071	45.1786	25.1786	58.3571	38.3571
			2.5714	48.2857	28.2857	53.4286	33.4286
			2.7143	43.3571	23.3571	53.7143	33.7143
			2.7143	40.1429	20.1429	52.2143	32.2143
			2.5714	41.5	21.5	53.7143	33.7143
			2.9286	39.5357	19.5357	54.9286	34.9286
			3.3214	38.5	18.5	53.6429	33.6429
			3.3214	35.1786	15.1786	52.4286	32.4286
			3.5357	30.75	10.75	49.25	29.25
			4.0357	30.0357	10.0357	50.8571	30.8571
			4.1786	34.75	14.75	53.9286	33.9286
			4.5714	37.75	17.75	52.8929	32.8929
			5.0357	38.6429	18.6429	56.75	36.75
			5.8571	41.9643	21.9643	60.75	40.75
			7.1429	41.2857	21.2857	59.6786	39.6786
			8.75	45.5357	25.5357	60.1429	40.1429
			11.5357	45.4643	25.4643	64	44
			14.7143	41.75	21.75	66.6786	46.6786
			18.2857	43.5	23.5	69.3929	49.3929
			21.2143	48.1786	28.1786	76	56
			23.3214	50.0714	30.0714	79.8214	59.8214
			25.75	54.2143	34.2143	85.4286	65.4286
			29.1786	59.7143	39.7143	82.8929	62.8929
			33.5714	66.75	46.75	86.0357	66.0357
			39.3929	78.6786	58.6786	91.8571	71.8571
			45.1786	85.5357	65.5357	95.0357	75.0357
			48.75	81.1786	61.1786	90.2143	70.2143
			49.7143	67.6429	47.6429	83.75	63.75
			49.9286	55.0357	35.0357	78.5357	58.5357
			49.8929	45.5357	25.5357	75.2143	55.2143
			49.9643	40.25	20.25	71.7857	51.7857
			50	41.1429	21.1429	67.2143	47.2143
			50	45.2857	25.2857	70.6786	50.6786
			50	50.5	30.5	75.0714	55.0714
			50	58.5	38.5	74.4643	54.4643
			50	69.6786	49.6786	77.3571	57.3571
			50	73.5714	53.5714	85	65
			50	69.2143	49.2143	87.25	67.25
			49.8929	63.5	43.5	80.6071	60.6071
			49.8214	57.8571	37.8571	74.8214	54.8214
			49.8929	58.9286	38.9286	77.1429	57.1429
			50	65.6429	45.6429	74.4286	54.4286
			50	65.0714	45.0714	76.1071	56.1071
			50	60.6429	40.6429	81.1071	61.1071
			50	52.8571	32.8571	78.5714	58.5714
			50	50.3571	30.3571	72.0357	52.0357
			50	46.6429	26.6429	72.3929	52.3929
			50	50.0714	30.0714	77.2857	57.2857
			50	57	37	77.7143	57.7143
			50	58.9643	38.9643	72.9286	52.9286
			50	56.5	36.5	74.9643	54.9643
			50	54.2857	34.2857	76.7857	56.7857
			50	58.5	38.5	79.8929	59.8929
			50	62.3214	42.3214	81.9643	61.9643
			50	59.0714	39.0714	79.5357	59.5357
			50	60.6071	40.6071	80.1786	60.1786
			50	60.4643	40.4643	80.7857	60.7857
			50	62.4286	42.4286	80.8214	60.8214
			50	64.6786	44.6786	73.8214	53.8214
			50	60.2143	40.2143	73.2143	53.2143
			50.1071	59.6071	39.6071	72.25	52.25
			49.8214	62.0357	42.0357	71.1071	51.1071
			48.9643	61.5	41.5	73.3214	53.3214
			48.1071	57.3214	37.3214	70.0357	50.0357
			47.5714	53.2857	33.2857	65.3929	45.3929
			46.8214	48.3571	28.3571	64.2857	44.2857
			45.8571	49.5357	29.5357	66.1429	46.1429
			44.8214	53.3571	33.3571	66.1429	46.1429
			43.6429	53.3929	33.3929	66.5357	46.5357
			42.5357	52.0357	32.0357	63.6071	43.6071
			40.5714	50.2143	30.2143	60.7143	40.7143
			38.6071	52.0357	32.0357	64.9643	44.9643
			36.3214	51.2143	31.2143	58.6071	38.6071
			33.6071	45.8214	25.8214	58.4643	38.4643
			31.1429	51.6071	31.6071	62.0357	42.0357
			28.7857	56.6429	36.6429	61.75	41.75
			24.8571	48.3214	28.3214	56.5	36.5
			19.6786	36.3214	16.3214	51.9286	31.9286
			15.7143	30.25	10.25	49.7143	29.7143
			12.1786	28.8929	8.8929	49	29
			9	29.1786	9.1786	47.8214	27.8214
			6.5714	29.6786	9.6786	46.8929	26.8929
			5.4286	27.2143	7.2143	46.25	26.25
			4.3571	23.5714	3.5714	46.8571	26.8571
			3.8571	20.9286	0.9286	46.8214	26.8214
			3.3929	23.5357	3.5357	41.5714	21.5714
			2.9643	22.8214	2.8214	39.2857	19.2857
			3.1071	25.2857	5.2857	43.0357	23.0357
			2.8214	24.7857	4.7857	45.5	25.5
			2.3929	25.3929	5.3929	47.3929	27.3929
			2.2143	27.2143	7.2143	47.6071	27.6071
			2.2857	25.1071	5.1071	45.75	25.75
			2.3571	25.1429	5.1429	42.8214	22.8214

## Sheet: fig4i
GFP (positive)	Dscam1		Ncad				GFP (negative)		Dscam1			Ncad
106.16	30.4		43.28				5.64		29.24			39.4
104.36	28.36		44.12				5.52		28.8			40.56
103.32	26		40.68				6.68		29.28			39.28
101.92	26.28		39.76				5.84		30.32			40.08
103.68	25.04		41.2				4.84		30.6			40.56
104.04	26.04		42.16				5.2		31.28			42.8
107.68	27.92		43.8				5.96		31.96			43.52
104.24	29.8		42.12				6.52		34.84			43.84
103.72	29.64		41.28				6.2		33.12			44.64
105.28	29.48		41.28				5.36		32.52			42.4
101.92	30.64		39.28				6.32		29.12			42.2
106.92	32.2		40.12				6.32		27.52			40
108.6	33.36		42.76				5.84		27.76			40.52
111.28	29.92		43.56				5.84		29.08			40.76
118.76	27.76		45.04				5.84		30.88			43.32
123.52	32.28		46.44				5.72		33.36			46.76
119.44	31.36		50.64				7.04		30.24			44.44
116.96	30.92		51.28				5.68		25.76			41.88
127.16	31.04		51.04				6.44		27.88			43.16
123.88	30.44		48.24				5.72		27.08			42.56
128.28	30.8		46.6				5.32		26.28			42.48
132.32	30.32		44.76				6.52		27.28			41.68
125.8	29.32		45.28				6.52		26.16			39.68
120.44	31.8		48.16				6.04		29.36			46.28
129.52	32.96		48.24				5.96		30.04			46.56
130.4	33.92		51.24				5.6		28.52			43.36
131.04	37.72		52.8				5.28		27.24			41.36
129.36	38.4		54.12				6.28		25.24			41.88
130.8	39.64		57				6.72		25.76			42.6
136.92	39.76		53.52				6.52		24.12			43.72
137	37.72		52.08				5		25.24			41.32
141.04	37.84		53.76				4.36		27.32			43.92
142.44	37.8		56.96				6.4		27.48			45.84
139.72	41.2		56.72				7.44		28.96			47.2
138.76	40.2		54.84				6.04		26.52			45.48
141.12	45.2		56.56				6.44		27.52			47.12
151.04	49.68		59.44				7.56		26.48			45.16
152.04	49.12		60.24				6.84		24.44			43.84
155.76	54.68		63.12				6.8		23.88			42.64
162.68	54.52		67				6.32		25.92			41.32
163.44	56.76		66.52				5.72		25.68			42.76
161.72	58.64		68.04				6.4		26.44			46.72
162.76	58.08		67.96				7.4		28.64			47.68
163.96	56.84		68.72				7.52		28.96			50.32
166.56	62.88		69.68				7.28		30.44			50.08
173.52	64.76		69.32				7.12		30.8			50.4
178.64	65.6		70.96				6.64		29.6			49.36
182.28	67.52		73.56				6.76		27.64			48.2
182.28	70.04		70.8				7.52		27.32			48.52
183.16	75.12		76.4				7.96		26.36			49.84
186.52	78.36		79.6				7.48		25.84			48.32
191	75.92		82.32				7.84		26.24			49.96
185.88	80.2		82.48				8.56		26.2			47.52
184.04	82.28		86				8.2		27.12			46.36
185.6	87.48		91.12				8.04		25.96			44.68
185.92	88.24		93.04				8.08		27.28			46.8
184.24	82.04		86.52				7.64		30.68			50.88
178.52	78.88		84.24				8.44		31.72			54.36
185.56	77.04		86.36				7.72		30.84			53.24
186.72	77.44		90.76				8.64		30.52			48.96
184.6	81.64		93.52				7.84		27.64			44.88
182.08	91.04		97.6				8.8		24.76			46.24
185.16	103.48		106.04				7.76		28.52			49.64
183.52	104.16		108.24				7.6		28.68			49.2
181.4	109.48		112.48				7.36		29.52			49.2
183.04	118.68		118.52				8.72		29.12			51.44
195.52	123.16		125.68				8.72		30.24			50.16
194.08	132.4		131.08				8.56		30.32			49.12
193.28	138.4		141.92				8.32		29.2			47.72
200.16	138.72		147.72				8.8		29.04			49.6
199.28	140.88		152.52				8.68		27.44			49.72
195.4	143.24		150.84				7.92		28.28			52.36
191.76	148.52		151.92				8.56		29.88			55.76
186.2	153.92		163.64				9.16		32.36			59.64
174.6	156.2		167.32				8.48		32.72			55.12
169.8	156.36		169.72				8.24		30.36			52.72
165.12	146.8		168.4				8.2		29.84			54.8
144.36	134.52		160				8.32		31.28			53.52
130.6	114.08		142.32				8.88		29.52			54.76
121.8	92.08		123.08				8.72		30.92			55.96
110.52	71.24		105.68				9.28		32.4			56.08
103.48	63.08		96.6				9.32		33.4			58.4
98.32	55.12		86.52				10		33			60.4
100.56	49.92		80.24				9		31.48			55.84
97.28	49.12		77.64				8.4		29.2			55.68
90.68	45.88		75.52				8.64		30.44			54.28
82.88	41.28		72.36				9.48		28.8			51.8
73.88	41.88		72.68				9.52		30.44			51.32
63.76	43.28		72.72				9.88		31.32			51.64
55.48	41.76		67.2				10		33.56			59.16
50.56	38.48		63.08				9.32		35.4			59.56
49.28	37.72		63.28				9		31.6			58.88
50.4	40.16		61.36				9.28		33.04			60.84
48.76	36.84		65.24				10.4		32.48			59.28
47.24	36.16		63.76				10.48		33.72			58.96
46.96	38.48		66.48				9.4		30.96			56.2
45.88	40.84		69.04				10.12		31.2			57.12
45.56	42.12		70.88				10.64		35.48			60.72
46.44	40.72		70.6				10.72		32.44			61.36
46.24	36		65.52				10.64		29.2			59.52
39.2	37.28		64.36				10.24		28.96			59.36
41.72	38.64		68.68				9.96		30.04			57.08
38	38.44		70.08				10.2		30.08			55.64
35.4	39.12		70.16				10.6		31.08			53.44
35.68	40.52		68.28				9.24		31.88			55.56
34.2	40.56		64.48				11.84		33.76			59.72
32.56	39.8		66.4				11.56		35.88			58.6
29.48	42.4		70.48				10.88		33.32			58.76
24.92	47.72		71.64				9.88		32.88			59.56
23.52	48.68		72.68				10.4		34.24			61.52
21.84	51.36		74.36				12.04		33.28			61.96
21.08	51.88		70.12				10.88		33.6			61.8
21	52.4		72.2				10.24		34.84			60.72
19.24	56.16		76.4				11.48		33.92			59.68
18	57.48		79.44				12.12		34.6			59.16
17.84	57.4		79.4				11.68		34.64			61.84
17.68	57.12		79.92				12.28		33.12			65.2
16.08	58.84		78.28				11.96		35.48			62.24
14.56	61.88		78.36				13.08		35.48			59.36
14	61.24		81.36				12.2		36.24			63.2
14.64	61.48		78.72				13.64		37.48			65.72
13.36	62.76		77.4				13.52		37.52			66.12
13.4	64.48		81.96				12.68		38.16			64.48
13.32	67.28		86.8				13		39.68			66.32
15.48	69.16		88.84				13.32		38.12			67.8

## Sheet: fig5c
control	Dscam1 mutant
65.5	25.5
66.3	8
45.1	5.7
53.3	19.2
40.7	8.6
62.4	15.8
22.8	13.3
34.4	19.1
	32.8
	22.4
48.8125	17.04
P value
0.000425884

[truncated: 6 more sheets: fig5g, fig5i-k, fig6e, figS1e, figS1lmn, FigS2e]
